# Supplementary material for: Minimalistic chronic total occlusion treatments using tip detection-antegrade dissection and re-entry: a case series
Source: Eur Heart J Case Rep. 2025 Jul 24;9(8):ytaf355. doi: 10.1093/ehjcr/ytaf355 (PMC12342135; doi:10.1093/ehjcr/ytaf355)
Supplement: ytaf355_Supplementary_Data [file ytaf355_supplementary_data.zip]

Archive with 15 entries (15 files):
- renamed_02dc2.mp4
- renamed_0ca7f.mp4
- renamed_0d728.mp4
- renamed_0f4b4.mp4
- renamed_11400.mp4
- renamed_35e0d.mp4
- renamed_3a9bf.mp4
- renamed_3e227.mp4
- renamed_4da94.mp4
- renamed_70e3a.mp4
- renamed_742df.mp4
- renamed_c0532.mp4
- renamed_d25ff.mp4
- renamed_eb96a.mp4
- renamed_fa62b.mp4
